# Supplementary material for: Integrating the Soil Microbiota and Metabolome Reveals the Mechanism through Which Controlled Release Fertilizer Affects Sugarcane Growth
Source: Int J Mol Sci. 2023 Sep 14;24(18):14086. doi: 10.3390/ijms241814086 (PMC10531416; doi:10.3390/ijms241814086)
Supplement: Supplementary file 1 [file ijms-24-14086-s001.zip]

Archive with 1 entries (1 files):
- ijms-2585000-supplementary.pdf
